# Supplementary material for: A General Food Chain Model for Bioaccumulation of Ciguatoxin into Herbivorous Fish in the Pacific Ocean Suggests Few Gambierdiscus Species Can Produce Poisonous Herbivores, and Even Fewer Can Produce Poisonous Higher Trophic Level Fish
Source: Toxins (Basel). 2025 Oct 25;17(11):526. doi: 10.3390/toxins17110526 (PMC12656673; doi:10.3390/toxins17110526)
Supplement: Supplementary file 1 [file toxins-17-00526-s001.zip]

Archive with 1 entries (1 files):
- toxins-3916122-supplementary.pdf
